# Supplementary material for: Heat Inactivation of Nipah Virus for Downstream Single-Cell RNA Sequencing Does Not Interfere with Sample Quality
Source: Pathogens. 2024 Jan 9;13(1):62. doi: 10.3390/pathogens13010062 (PMC10818917; doi:10.3390/pathogens13010062)
Supplement: Supplementary file 1 [file pathogens-13-00062-s001.zip]

Archive with 1 entries (1 files):
- pathogens-2776487-supplementary.pdf
